# Supplementary material for: Triplet maintenance therapy of olaparib, pembrolizumab and bevacizumab in women with BRCA wild-type, platinum-sensitive recurrent ovarian cancer: the multicenter, single-arm phase II study OPEB-01/APGOT-OV4
Source: Nat Commun. 2023 Sep 6;14:5476. doi: 10.1038/s41467-023-40829-2 (PMC10482952; doi:10.1038/s41467-023-40829-2)
Supplement: Supplementary file 4 — Source Data file [file 41467_2023_40829_MOESM4_ESM.xlsx]

## Sheet: Figure 2
Patient ID	Time_PFS	Event_PFS	Time_OS	Event_OS
1	28.5832	0	28.5832	1
2	18.5298	0	18.5298	0
3	18.7598	0	18.7598	0
4	15.9671	0	15.9671	0
5	17.0513	1	29.5359	1
6	11.8275	1	21.5852	1
7	2.13552	1	17.117	0
8	13.4374	1	17.4127	0
9	15.1458	0	15.1458	0
10	21.191	1	22.1109	1
11	27.729	1	30.5544	0
12	17.3799	0	17.3799	0
13	11.5318	1	18.2669	0
14	29.5688	0	29.5688	0
15	13.6674	1	16.8542	0
16	1.97125	1	25.5277	1
17	3.54825	1	6.50513	1
18	14.883	0	14.883	0
19	16.3285	1	27.3347	1
20	25.5934	0	25.5934	0
21	13.0103	1	26.8419	0
22	4.10678	1	9.19918	1
23	18.5955	1	27.3347	1
24	16.9528	0	16.9528	0
25	16.9199	0	16.9199	0
26	24.7064	0	24.7064	0
27	22.9322	0	22.9322	0
28	27.1376	1	30.2916	0
29	17.3142	0	17.3142	0
30	19.9097	0	19.9097	0
31	16.6899	0	16.6899	0
32	21.8152	1	24.4764	0
33	9.3963	0	9.3963	0
34	23.8522	0	23.8522	0
35	15.4743	0	15.4743	0
36	23.3265	0	23.3265	0
37	26.0534	0	26.0534	0
38	24.2464	0	24.2464	0
39	22.4066	1	28.4517	0
40	17.117	0	17.117	0
41	20.4353	1	26.8419	0
42	18.037	0	18.037	0
43	19.2526	0	19.2526	0
44	5.71663	1	9.85626	1

## Sheet: Figure 3
Number	gHRD	PD-L1 CPS	First-line chemotherapy	Time to progression after penultimate platinum therapy	Second-line chemotherapy	Time window gap	OPEB-01 PFS	beva/ola_start	beva/ola_end
1	1	1	-3.44969	-7.49076	-4.6653	-1.34702	28.5832
2	1	1	-4.69815	-7.49076	-4.59959	-0.952772	18.5298
3	0	1	-5.78234	-6.86653	-4.33676	-0.985626	18.7598
4	1	1	-4.89528	-9.72485	-2.75975	-1.21561	15.9671
5	0	0	-2.95688	-10.2505	-4.04107	-1.34702	17.0513
6	0	1	-6.17659	-6.80082	-4.69815	-1.28131	11.8275
7	0	1	-4.33676	-9.92197	-4.56674	-0.952772	17.117
8	1	1	-2.92402	-12.1889	-3.90965	-1.34702	13.4374	-4.33676	-9.13347
9	0	0	-4.17248	-10.6448	-4.50103	-1.11704	15.1458
10	1	0	-3.81109	-11.5975	-5.12526	-1.54415	21.191	-3.81109	-9.7577
11	1	1	-3.84394	-12.9774	-3.74538	-1.83984	27.729
12	1	1	-6.99795	-10.7762	-4.53388	-0.985626	17.3799
13	1	1	-4.13963	-11.6961	-7.0308	-1.31417	11.5318	-4.82957	-9.23203
14	1	1	-4.00821	-14.653	-4.76386	-0.887064	29.5688
15	0	1	-6.70226	-12.9774	-3.44969	-1.47844	13.6674
16			-5.97947	-13.7331	-3.5154	-1.577	1.97125	-3.21971	-14.7187
17	0	0	-4.36961	-14.3901	-5.05955	-1.67556	3.54825	-3.61396	-12.7146
18	0	0	-3.41684	-18.3984	-2.75975	-1.18275	14.883
19	1	0	-3.61396	-16.3614	-5.51951	-0.689938	16.3285
20	1	1	-3.71253	-17.3799	-4.40246	-1.1499	25.5934
21	1	0	-3.64682	-18.5298	-3.44969	-1.37988	13.0103
22	0	0	-6.43943	-15.2115	-4.69815	-1.08419	4.10678
23	1	0	-6.14374	-18.2012	-2.52977	-0.919918	18.5955
24	1	1	-4.36961	-18.6612	-4.33676	-0.689938	16.9528
25	1	1	-10.4805	-11.6304	-4.99384	-0.985626	16.9199
26	1	1	-6.2423	-16.8214	-3.64682	-1.44559	24.7064
27	1	1	-3.44969	-20.6982	-2.75975	-1.60986	22.9322
28	0	0	-5.05955	-19.4497	-2.85832	-1.51129	27.1376	-3.61396	-16.46
29	0	1	-3.77823	-20.0411	-4.56674	-0.854209	17.3142
30	1	1	-3.77823	-20.4025	-4.56674	-1.70842	19.9097
31	1	1	-4.63244	-21.3224	-4.3039	-0.985626	16.6899
32	0	0	-3.48255	-22.6037	-4.92813	-1.24846	21.8152	-1.34702	-21.848
33	0	1	-11.7618	-18.6612	-3.12115	0	9.3963	-0.689938	-21.7823
34	1	1	-3.90965	-28.6489	-2.13552	-1.1499	23.8522	-0.689938	-23.3922
35	0	1	-7.06366	-26.3819	-3.5154	-1.60986	15.4743
36	1	1	-5.51951	-30.9487	-4.20534	-0.689938	23.3265
37	1	1	-4.17248	-32.6899	-3.44969	-1.37988	26.0534
38	0	0	-4.36961	-36.5667	-3.44969	-1.34702	24.2464
39	0	0	-3.97536	-35.7454	-5.28953	-1.41273	22.4066
40	1	1	-4.3039	-42.2834	-4.89528	0	17.117
41	0	0	-2.06982	-45.5688	-3.41684	-1.37988	20.4353
42		1	-3.5154	-44.4846	-4.59959	-1.70842	18.037
43	0	1	-3.48255	-59.9261	-4.23819	-0.821355	19.2526
44	1	0	-3.44969	-66.7926	-4.96099	-0.197125	5.71663	-0.689938	-71.9507
